# Supplementary material for: Sense of presence and anxiety during virtual social interactions between a human and virtual humans
Source: PeerJ. 2014 Apr 3;2:e337. doi: 10.7717/peerj.337 (PMC3994638; doi:10.7717/peerj.337)
Supplement: Supplemental Information 1 [file peerj-02-337-s001.zip]

Archive with 1 entries (1 files):
- data_VRET_HMDvsProjector.sav
